# Supplementary material for: The evolution of patient-reported safety concerns during the COVID-19 pandemic within a series of study questionnaires: a multi-method analysis
Source: Int J Qual Health Care. 2025 Apr 29;37(2):mzaf040. doi: 10.1093/intqhc/mzaf040 (PMC12510432; doi:10.1093/intqhc/mzaf040)
Supplement: mzaf040_Supp [file mzaf040_supp.zip]

Archive with 1 entries (1 files):
- suppl_data/Supplementary_files_COPE_18.2.25.docx
